# Supplementary material for: Evaluation and Design of Colored Silicon Nanoparticle Systems Using a Bidirectional Deep Neural Network
Source: Nanomaterials (Basel). 2022 Aug 7;12(15):2715. doi: 10.3390/nano12152715 (PMC9370442; doi:10.3390/nano12152715)
Supplement: Supplementary file 1 [file nanomaterials-12-02715-s001.zip]

Archive with 1 entries (1 files):
- nanomaterials-1836820-supplementary.pdf
